# Supplementary material for: Effects of Five Coumarins and Standardized Extracts from Tagetes lucida Cav. on Motor Impairment and Neuroinflammation Induced with Cuprizone
Source: Pharmaceuticals (Basel). 2023 Sep 30;16(10):1391. doi: 10.3390/ph16101391 (PMC10610053; doi:10.3390/ph16101391)
Supplement: Supplementary file 1 [file pharmaceuticals-16-01391-s001.zip]

Archive with 1 entries (1 files):
- pharmaceuticals-2610056-supplementary.pdf
